# Supplementary material for: Healthcare Professionals’ Perceptions and Acceptance of Telemonitoring During Pregnancy and Early Labor: A Single-Center Survey
Source: Int J Environ Res Public Health. 2025 Nov 19;22(11):1753. doi: 10.3390/ijerph22111753 (PMC12652219; doi:10.3390/ijerph22111753)
Supplement: Supplementary file 1 [file ijerph-22-01753-s001.zip]

Archive with 1 entries (1 files):
- ijerph-3892774-supplementary.pdf
